# Supplementary material for: Automatic identification of species with neural networks
Source: PeerJ. 2014 Nov 4;2:e563. doi: 10.7717/peerj.563 (PMC4226643; doi:10.7717/peerj.563)
Supplement: Annex S1 — Species list. [file peerj-02-563-s001.xlsx]

## Sheet: Specie list 
COLLETION	SPECIE	# IMAGES
FC-CRBMUV	Achirus klunzingeri	14
FC-CRBMUV	Achirus mazatlanus	15
FC-CRBMUV	Achirus scutum	16
FC-CRBMUV	Alectis ciliaris	16
FC-CRBMUV	Alphestes afer	15
FC-CRBMUV	Alphestes multiguttatus	18
FC-CRBMUV	Alutera monoceros	15
FC-CRBMUV	Aluterus scriptus	17
FC-CRBMUV	Ancylopsetta dendritica	15
FC-CRBMUV	Anisotremus dovii	18
FC-CRBMUV	Anisotremus interruptus	10
FC-CRBMUV	Anisotremus pacifici	15
FC-CRBMUV	Apogon dovii	12
FC-CRBMUV	Ariopsis seemanni	12
FC-CRBMUV	Atherinella colombiensis	10
FC-CRBMUV	Atherinella pachylepis	10
FC-CRBMUV	Atherinella starksi	18
FC-CRBMUV	Bagre panamensis	17
FC-CRBMUV	Bagre pinnimaculatus	13
FC-CRBMUV	Bairdiella ensifera	14
FC-CRBMUV	Balistes polylepis	13
FC-CRBMUV	Brotula clarkae	15
FC-CRBMUV	Caranx caballus	13
FC-CRBMUV	Caranx caninus	12
FC-CRBMUV	Caranx hippos	16
FC-CRBMUV	Cathorops dasycephalus	13
FC-CRBMUV	Cathorops fuerthii	10
FC-CRBMUV	Cathorops steindachneri	16
FC-CRBMUV	Centropomus armatus	13
FC-CRBMUV	Centropomus nigrescens	16
FC-CRBMUV	Centropomus pectinatus	12
FC-CRBMUV	Centropomus robalito	10
FC-CRBMUV	Centropomus undecimalis	14
FC-CRBMUV	Cephalopholis panamensis	14
FC-CRBMUV	Chaenomugil proboscideus	12
FC-CRBMUV	Chaetodipterus zonatus	18
FC-CRBMUV	Chaetodon cornutus	10
FC-CRBMUV	Chloroscombrus orqueta	11
FC-CRBMUV	Citharichthys gilberti	12
FC-CRBMUV	Citharichthys platophrys	10
FC-CRBMUV	Citharichthys sordidus	10
FC-CRBMUV	Citharichthys stigmaeus	11
FC-CRBMUV	Cyclopsetta panamensis	11
FC-CRBMUV	Cyclopsetta querna	10
FC-CRBMUV	Cynoscion albus	10
FC-CRBMUV	Cynoscion analis	13
FC-CRBMUV	Cynoscion phoxocephalus	11
FC-CRBMUV	Cynoscion reticulatus	11
FC-CRBMUV	Cynoscion squamipinnis	17
FC-CRBMUV	Cynoscion stolzmanni	11
FC-CRBMUV	Diapterus aureolus	12
FC-CRBMUV	Diapterus peruvianus	17
FC-CRBMUV	Diplectrum eumelum	15
FC-CRBMUV	Diplectrum macropoma	10
FC-CRBMUV	Diplectrum pacificum	17
FC-CRBMUV	Diplectrum rostrum	16
FC-CRBMUV	Elattarchus archidium	14
FC-CRBMUV	Eleotris picta	10
FC-CRBMUV	Epinephelus analogus	13
FC-CRBMUV	Epinephelus labriformis	14
FC-CRBMUV	Epinephelus multiguttatus	13
FC-CRBMUV	Epinephelus niphobles	11
FC-CRBMUV	Etropus crossotus	17
FC-CRBMUV	Eucinostomus argenteus	11
FC-CRBMUV	Eucinostomus currani	10
FC-CRBMUV	Eucinostomus gracilis	15
FC-CRBMUV	Eugerres periche	17
FC-CRBMUV	Gerres cinereus	13
FC-CRBMUV	Haemulon maculicauda	13
FC-CRBMUV	Haemulon scudderii	18
FC-CRBMUV	Haemulopsis leuciscus	15
FC-CRBMUV	Haemulopsis nitidus	16
FC-CRBMUV	Hemanthias peruanus	14
FC-CRBMUV	Hemanthias signifer	16
FC-CRBMUV	Hemicaranx leucurus	12
FC-CRBMUV	Hemicaranx zelotes	15
FC-CRBMUV	Hemirhamphus saltator	17
FC-CRBMUV	Hippocampus ingens	13
FC-CRBMUV	Hippoglossina montemaris	13
FC-CRBMUV	Hippoglossina tetrophthalma	14
FC-CRBMUV	Holacanthus passer	18
FC-CRBMUV	Hyporhamphus gilli	11
FC-CRBMUV	Hyporhamphus roberti	14
FC-CRBMUV	Hyporhamphus rosae	12
FC-CRBMUV	Hyporhamphus snyderi	17
FC-CRBMUV	Hyporhamphus unifasciatus	16
FC-CRBMUV	Hyporthodus acanthistius	17
FC-CRBMUV	Isopisthus altipinnis	15
FC-CRBMUV	Kuhlia mugil	17
FC-CRBMUV	Kyphosus elegans	17
FC-CRBMUV	Larimus acclivis	16
FC-CRBMUV	Larimus argenteus	14
FC-CRBMUV	Larimus effulgens	18
FC-CRBMUV	Larimus pacificus	15
FC-CRBMUV	Lepophidium microlepis	16
FC-CRBMUV	Lepophidium prorates	10
FC-CRBMUV	Lobotes pacificus	10
FC-CRBMUV	Lonchopisthus sinuscalifornicus	14
FC-CRBMUV	Lutjanus argentiventris	12
FC-CRBMUV	Lutjanus guttatus	15
FC-CRBMUV	Macrodon mordax	16
FC-CRBMUV	Melichthys niger	14
FC-CRBMUV	Menticirrhus elongatus	18
FC-CRBMUV	Menticirrhus nasus	11
FC-CRBMUV	Menticirrhus panamensis	15
FC-CRBMUV	Menticirrhus rostratus	14
FC-CRBMUV	Mugil cephalus	14
FC-CRBMUV	Mugil curema	15
FC-CRBMUV	Myripristis leiognathos	17
FC-CRBMUV	Myripristis murdjan	11
FC-CRBMUV	Nebris occidentalis	15
FC-CRBMUV	Notarius kessleri	13
FC-CRBMUV	Notarius troschelii	13
FC-CRBMUV	Odontoscion xanthops	11
FC-CRBMUV	Oligoplites altus	15
FC-CRBMUV	Oligoplites refulgens	17
FC-CRBMUV	Oligoplites saurus	16
FC-CRBMUV	Ophidion fulvum	18
FC-CRBMUV	Ophioscion imiceps	10
FC-CRBMUV	Ophioscion scierus	16
FC-CRBMUV	Ophioscion strabo	14
FC-CRBMUV	Ophioscion typicus	16
FC-CRBMUV	Orthopristis chalceus	15
FC-CRBMUV	Paralonchurus dumerilii	12
FC-CRBMUV	Paralonchurus goodei	16
FC-CRBMUV	Paralonchurus petersi	13
FC-CRBMUV	Paralonchurus rathbuni	14
FC-CRBMUV	Paranthias colonus	18
FC-CRBMUV	Parapsettus panamensis	16
FC-CRBMUV	Peprilus medius	11
FC-CRBMUV	Peprilus snyderi	12
FC-CRBMUV	Pomacanthus zonipectus	15
FC-CRBMUV	Pomadasys bayanus	17
FC-CRBMUV	Pomadasys branickii	17
FC-CRBMUV	Pomadasys macracanthus	11
FC-CRBMUV	Pomadasys panamensis	12
FC-CRBMUV	Pomadasys schyrii	10
FC-CRBMUV	Pseudobalistes naufragium	13
FC-CRBMUV	Pseudogramma thaumasia	16
FC-CRBMUV	Remora remora	17
FC-CRBMUV	Rypticus nigripinnis	15
FC-CRBMUV	Scomberomorus maculatus	17
FC-CRBMUV	Sectator ocyurus	11
FC-CRBMUV	Selar crumenophthalmus	10
FC-CRBMUV	Selene brevoortii	13
FC-CRBMUV	Selene oerstedii	16
FC-CRBMUV	Selene peruvianus	15
FC-CRBMUV	Sphyraena ensis	13
FC-CRBMUV	Stellifer chrysoleuca	18
FC-CRBMUV	Stellifer ephelis	16
FC-CRBMUV	Stellifer ericymba	16
FC-CRBMUV	Stellifer furthii	14
FC-CRBMUV	Stellifer mancorensis	14
FC-CRBMUV	Stellifer melanocheir	17
FC-CRBMUV	Stellifer oscitans	15
FC-CRBMUV	Stellifer pizarroensis	12
FC-CRBMUV	Stellifer zestocarus	11
FC-CRBMUV	Sufflamen verres	14
FC-CRBMUV	Syacium latifrons	15
FC-CRBMUV	Symphurus elongatus	10
FC-CRBMUV	Symphurus fasciolaris	17
FC-CRBMUV	Symphurus melanurus	10
FC-CRBMUV	Trachinotus kennedy	15
FC-CRBMUV	Trachinotus rhodopus	17
FC-CRBMUV	Trinectes fimbriatus	13
FC-CRBMUV	Trinectes fluviatilis	13
FC-CRBMUV	Trinectes fonsecensis	10
FC-CRBMUV	Trinectes xanthurus	17
FC-CRBMUV	Umbrina xanti	11
FC-CRBMUV	Xanthichthys mento	12
FC-CRBMUV	Xenichthys xanti	11
FC-CRBMUV	Zalieutes elater	10
FC-CIUA	Apteronotus eschmeyeri	17
FC-CIUA	Argopleura magdalenensis	16
FC-CIUA	Astyanax caucanus	15
FC-CIUA	Astyanax fasciatus	9
FC-CIUA	Astyanax magdalenae	15
FC-CIUA	Astyanax microlepis	21
FC-CIUA	Brycon henni	10
FC-CIUA	Brycon medemi	12
FC-CIUA	Bryconamericus caucanus	22
FC-CIUA	Characidium caucanum	14
FC-CIUA	Characidium cf zebra	9
FC-CIUA	Characidium phoxocephalum	15
FC-CIUA	Ctenolucius hujeta	10
FC-CIUA	Curimata mivartii	9
FC-CIUA	Cynopotamus magdalenae	15
FC-CIUA	Cyphocharax magdalenae	17
FC-CIUA	Eigenmannia virescens	10
FC-CIUA	Gasteropelecus maculatus	14
FC-CIUA	Genycharax tarpon	18
FC-CIUA	Gephyrocharax melanocheir	9
FC-CIUA	Hemibrycon boquiae	8
FC-CIUA	Hemibrycon decurrens	14
FC-CIUA	Hemibrycon dentatus	10
FC-CIUA	Hyphessobrycon inconstans	23
FC-CIUA	Hyphessobrycon proteus	14
FC-CIUA	Lebiasina multimaculata	14
FC-CIUA	Leporinus muyscorum	12
FC-CIUA	Leporinus striatus	9
FC-CIUA	Prochilodus magdalenae	25
FC-CIUA	Roeboides dayi	20
FC-CIUA	Roeboides occidentalis	10
FC-CIUA	Saccoderma hastatus	15
FC-CIUA	Triportheus magdalenae	21
FC-MZUSP	Abramites hypselonotus	16
FC-MZUSP	Anostomus anostomus	17
FC-MZUSP	Anostomus ternetzi	20
FC-MZUSP	Brycon amazonicus	24
FC-MZUSP	Brycon cf dulcis	13
FC-MZUSP	Brycon cf polylepis	14
FC-MZUSP	Brycon falcatus	35
FC-MZUSP	Brycon ferox	16
FC-MZUSP	Brycon hilarii	17
FC-MZUSP	Brycon insignis	16
FC-MZUSP	Brycon melanopterus	19
FC-MZUSP	Brycon nattereri	16
FC-MZUSP	Brycon opalinus	15
FC-MZUSP	Brycon orbignyanus	14
FC-MZUSP	Brycon orthotaenia	17
FC-MZUSP	Brycon whitei	11
FC-MZUSP	Caenotropus labyrinthicus	15
FC-MZUSP	Chilodus punctatus	24
FC-MZUSP	Chloroscombrus chrysurus	19
FC-MZUSP	Chloroscombrus orqueta	14
FC-MZUSP	Hoplias aimara	17
FC-MZUSP	Hoplias brasiliensis	18
FC-MZUSP	Hoplias curupira	34
FC-MZUSP	Hoplias intermedius	19
FC-MZUSP	Hoplias lacerdae	13
FC-MZUSP	Laemolyta cf garmani	20
FC-MZUSP	Laemolyta fernandezi	12
FC-MZUSP	Laemolyta orinocensis	13
FC-MZUSP	Laemolyta proxima	18
FC-MZUSP	Leporinus aff. Megalepis	17
FC-MZUSP	Leporinus affinis	18
FC-MZUSP	Leporinus agassizi	23
FC-MZUSP	Leporinus aguapeiensis	12
FC-MZUSP	Leporinus amae	18
FC-MZUSP	Leporinus amazonicus	14
FC-MZUSP	Leporinus amblyrhynchus	21
FC-MZUSP	Leporinus arcus	10
FC-MZUSP	Leporinus aripuanensis	16
FC-MZUSP	Leporinus bahiensis	20
FC-MZUSP	Leporinus bistriatus	15
FC-MZUSP	Leporinus brunneus	17
FC-MZUSP	Leporinus cf. Bleheri	15
FC-MZUSP	Leporinus cf. Trimaculatus	13
FC-MZUSP	Leporinus conirostris	16
FC-MZUSP	Leporinus copelandii	17
FC-MZUSP	Leporinus cylindriformis	12
FC-MZUSP	Leporinus desmotes	20
FC-MZUSP	Leporinus elongatus	15
FC-MZUSP	Leporinus fasciatus	38
FC-MZUSP	Leporinus frederici	18
FC-MZUSP	Leporinus friderici	21
FC-MZUSP	Leporinus garmani	14
FC-MZUSP	Leporinus geminis	12
FC-MZUSP	Leporinus gomesi	13
FC-MZUSP	Leporinus granti	11
FC-MZUSP	Leporinus julli	13
FC-MZUSP	Leporinus klausewitzi	19
FC-MZUSP	Leporinus lacustris	11
FC-MZUSP	Leporinus macrocephalus	12
FC-MZUSP	Leporinus maculatus	23
FC-MZUSP	Leporinus marggravii	15
FC-MZUSP	Leporinus melanostictus	15
FC-MZUSP	Leporinus microphthalmus	14
FC-MZUSP	Leporinus moralesi	31
FC-MZUSP	Leporinus mormyrops	14
FC-MZUSP	Leporinus multifasciatus	14
FC-MZUSP	Leporinus nattereri	15
FC-MZUSP	Leporinus nigrotaeniatus	21
FC-MZUSP	Leporinus nijsseni	11
FC-MZUSP	Leporinus obtusidens	25
FC-MZUSP	Leporinus octofasciatus	24
FC-MZUSP	Leporinus octumaculatus	20
FC-MZUSP	Leporinus pachycheilus	16
FC-MZUSP	Leporinus parae	17
FC-MZUSP	Leporinus paranensis	10
FC-MZUSP	Leporinus pearsoni	15
FC-MZUSP	Leporinus piau	14
FC-MZUSP	Leporinus reinhardti	26
FC-MZUSP	Leporinus reticulatus	14
FC-MZUSP	Leporinus sexstriatus	20
FC-MZUSP	Leporinus steindachneri	27
FC-MZUSP	Leporinus striatus	18
FC-MZUSP	Leporinus taeniatus	21
FC-MZUSP	Leporinus taeniofasciatus	19
FC-MZUSP	Leporinus thayeri	21
FC-MZUSP	Leporinus tigrinus	19
FC-MZUSP	Leporinus trifasciatus	12
FC-MZUSP	Leporinus unitaeniatus	18
FC-MZUSP	Leporinus vanzoi	13
FC-MZUSP	Leporinus yophorus	12
FC-MZUSP	Oligoplites palometa	15
FC-MZUSP	Oligoplites saliens	21
FC-MZUSP	Oligoplites saurus	15
FC-MZUSP	Parona signata	18
FC-MZUSP	Pseudocaranx dentex	12
FC-MZUSP	Selar crumenophthalmus	16
FC-MZUSP	Selaroides leptolepis	13
FC-MZUSP	Selene setepannis	19
FC-MZUSP	Selene spixii	11
FC-MZUSP	Selene vomer	17
FC-MNRJ	Astyanax giton	22
FC-MNRJ	Astyanax intermedius	160
FC-MNRJ	Characidium lauroi	13
FC-MNRJ	Geophagus brasiliensis	27
FC-MNRJ	Gymnotus pantherinus	25
FC-MNRJ	Harttia carvalhoi	19
FC-MNRJ	Harttia loricariformis	26
FC-MNRJ	Imparfinis minutus	14
FC-MNRJ	Neoplecostomus microps	13
FC-MNRJ	Oligosarcus hepsetus	30
FC-MNRJ	Pareiorhina rudolphi	23
FC-MNRJ	Phalloceros harpagos	19
FC-MNRJ	Rhamdia quelen	12
FC-MNRJ	Trichomycterus travassosi	19
FC-MorphBank	Agraulis vanillae	7
FC-MorphBank	Anthocharis midea	6
FC-MorphBank	Ascia monuste	10
FC-MorphBank	Danaus gilippus	13
FC-MorphBank	Danaus plexippus	12
FC-MorphBank	Dryas iulia	8
FC-MorphBank	Enodia portlandia	5
FC-MorphBank	Glutophrissa drusilla	6
FC-MorphBank	Heliconius charithonia	8
FC-MorphBank	Pieres rapae	10
FC-MorphBank	Pontia protodice	7
FC-INVEMAR	Acanthostracion quadricornis	10
FC-INVEMAR	Acanthostracion polygonia	9
FC-INVEMAR	Acanthurus bahianus	8
FC-INVEMAR	Acanthurus chirurgus	10
FC-INVEMAR	Achirus lineatus	10
FC-INVEMAR	Albula vulpes	10
FC-INVEMAR	Albula nemoptera	9
FC-INVEMAR	Alectis ciliaris	9
FC-INVEMAR	Alphestes afer	11
FC-INVEMAR	Anchoa colonensis	9
FC-INVEMAR	Anchoa trinitatis	11
FC-INVEMAR	Anisotremus moricandi	8
FC-INVEMAR	Anisotremus surinamensis	10
FC-INVEMAR	Antennarius striatus	6
FC-INVEMAR	Antigonia capros	11
FC-INVEMAR	Antigonia combatia	7
FC-INVEMAR	Apogon affinis	6
FC-INVEMAR	Atherinella brasiliensis	9
FC-INVEMAR	Atherinomorus stipes	6
FC-INVEMAR	Aulostomus maculatus	7
FC-INVEMAR	Auxis Thazard	8
FC-INVEMAR	Bairdiella ronchus	6
FC-INVEMAR	Bairdiella sanctaeluciae	9
FC-INVEMAR	Balistes vetula	7
FC-INVEMAR	Balistes capriscus	10
FC-INVEMAR	Bathypterois bigelowi	8
FC-INVEMAR	Batrachoides manglae	9
FC-INVEMAR	Bembrops anatirostris	11
FC-INVEMAR	Bothus lunatus	6
FC-INVEMAR	Brotula clarkae	9
FC-INVEMAR	Caelorinchus caelorhincus	9
FC-INVEMAR	Caelorinchus caribbaeus	7
FC-INVEMAR	Canthigaster rostrata	10
FC-INVEMAR	Caranx crysos	6
FC-INVEMAR	Caranx hippos	12
FC-INVEMAR	Caranx latus	10
FC-INVEMAR	Carapus bermudensis	7
FC-INVEMAR	Cathorops dasycephalus	12
FC-INVEMAR	Cathorops spixii	8
FC-INVEMAR	Centropomus ensiferus	6
FC-INVEMAR	Centropomus mexicanus	12
FC-INVEMAR	Centropomus pectinatus	8
FC-INVEMAR	Centropomus undecimalis	8
FC-INVEMAR	Cetengraulis edentulus	8
FC-INVEMAR	Chaetodipterus faber	7
FC-INVEMAR	Chaunax pictus	12
FC-INVEMAR	Chaunax suttkusi	9
FC-INVEMAR	Chilomycterus antennatus	8
FC-INVEMAR	Chloroscombrus chrysurus	9
FC-INVEMAR	Citharichthys gymnorhinus	12
FC-INVEMAR	Citharichthys minutus	9
FC-INVEMAR	Citharichthys spilopterus	7
FC-INVEMAR	Citharichthys valdezi	9
FC-INVEMAR	Conodon nobilis	10
FC-INVEMAR	Cynoscion leiarchus	6
FC-INVEMAR	Diapterus rhombeus	9
FC-INVEMAR	Diapterus auratus	11
FC-INVEMAR	Dibranchus atlanticus	12
FC-INVEMAR	Diplectrum formosum	10
FC-INVEMAR	Diplectrum bivittatum	7
FC-INVEMAR	Echeneis neucratoides	12
FC-INVEMAR	Echeneis naucrates	7
FC-INVEMAR	Eleotris pisonis	9
FC-INVEMAR	Elops saurus	7
FC-INVEMAR	Epinephelus niveatus	8
FC-INVEMAR	Etropus crossotus	7
FC-INVEMAR	Eucinostomus argenteus	10
FC-INVEMAR	Eucinostomus gula	10
FC-INVEMAR	Eucinostomus melanopterus	12
FC-INVEMAR	Eugerres plumieri	9
FC-INVEMAR	Exocoetus volitans	12
FC-INVEMAR	Gerres cinereus	11
FC-INVEMAR	Gymnachirus nudus	12
FC-INVEMAR	Haemulon boschmae	8
FC-INVEMAR	Haemulon aurolineatum	9
FC-INVEMAR	Haemulon bonariense	10
FC-INVEMAR	Haemulon carbonarium	10
FC-INVEMAR	Haemulon flavolineatum	12
FC-INVEMAR	Haemulon plumieri	7
FC-INVEMAR	Haemulon steindachneri	12
FC-INVEMAR	Haemulon striatum	7
FC-INVEMAR	Halichoeres pictus	7
FC-INVEMAR	Halichoeres poeyi	9
FC-INVEMAR	Halieutichthys aculeatus	9
FC-INVEMAR	Harengula jaguana	7
FC-INVEMAR	Hemanthias aureorubens	11
FC-INVEMAR	Hemicaranx amblyrhynchus	6
FC-INVEMAR	Holocentrus ascensionis	6
FC-INVEMAR	Holocentrus rufus	7
FC-INVEMAR	Hydrolagus alberti	7
FC-INVEMAR	Hymenocephalus italicus	6
FC-INVEMAR	Hyporhamphus roberti	9
FC-INVEMAR	Hyporhamphus unifasciatus	10
FC-INVEMAR	Isopisthus parvipinnis	10
FC-INVEMAR	Laemonema goodebeanorum	11
FC-INVEMAR	Larimus breviceps	10
FC-INVEMAR	Larimus effulgens	6
FC-INVEMAR	Larimus effulgens	6
FC-INVEMAR	Lepophidium brevibarbe	8
FC-INVEMAR	Lobotes surinamensis	11
FC-INVEMAR	Lutjanus griseus	7
FC-INVEMAR	Lutjanus apodus	10
FC-INVEMAR	Lutjanus synagris	11
FC-INVEMAR	Macrodon ancylodon	12
FC-INVEMAR	Malacanthus plumieri	6
FC-INVEMAR	Malthopsis gnoma	11
FC-INVEMAR	Menticirrhus americanus	11
FC-INVEMAR	Menticirrhus littoralis	9
FC-INVEMAR	Micropogonias furnieri	9
FC-INVEMAR	Monacanthus ciliatus	8
FC-INVEMAR	Monolene megalepis	11
FC-INVEMAR	Monolene maculipinna	8
FC-INVEMAR	Mugil curema	9
FC-INVEMAR	Mugil incilis	11
FC-INVEMAR	Mugil trichodon	10
FC-INVEMAR	Mycteroperca interstitialis	8
FC-INVEMAR	Myripristis jacobus	7
FC-INVEMAR	Nebris microps	11
FC-INVEMAR	Neobythites gilli	8
FC-INVEMAR	Neobythites marginatus	10
FC-INVEMAR	Ocyurus chrysurus	11
FC-INVEMAR	Odontognathus compressus	10
FC-INVEMAR	Odontoscion dentex	7
FC-INVEMAR	Oligoplites palometa	12
FC-INVEMAR	Oligoplites saurus	7
FC-INVEMAR	Opisthonema oglinum	6
FC-INVEMAR	Oxiporhamphus micropterus	7
FC-INVEMAR	Paralonchurus brasiliensis	12
FC-INVEMAR	Peprilus paru	8
FC-INVEMAR	Peristedion ecuadorense	8
FC-INVEMAR	Peristedion platycephlum	8
FC-INVEMAR	Physiculus nematopus	9
FC-INVEMAR	Polydactylus virginicus	7
FC-INVEMAR	Pomadasys corvinaeformis	8
FC-INVEMAR	Pomadasys crocro	6
FC-INVEMAR	Pontinus longispinis	12
FC-INVEMAR	Porichthys margaritatus	9
FC-INVEMAR	Porichthys porosisimus	11
FC-INVEMAR	Prionotus punctatus	9
FC-INVEMAR	Prionotus stearnsi	10
FC-INVEMAR	Pristipomoides aquilonaris	8
FC-INVEMAR	Pristipomoides macrophthalmus	9
FC-INVEMAR	Pronotogrammus eos	11
FC-INVEMAR	Rhizoprionodon lalandii	11
FC-INVEMAR	Rhomboplites aurorubens	10
FC-INVEMAR	Rypticus macrostigmos	11
FC-INVEMAR	Sardinella brasiliensis	12
FC-INVEMAR	Saurida brasiliensis	9
FC-INVEMAR	Scomber japonicus	10
FC-INVEMAR	Scomberomorus brasiliensis	6
FC-INVEMAR	Scorpaena agassizii	7
FC-INVEMAR	Selar crumenophthalmus	6
FC-INVEMAR	Selene brownii	11
FC-INVEMAR	Selene spixii	8
FC-INVEMAR	Selene setapinnis	8
FC-INVEMAR	Seriola fasciata	8
FC-INVEMAR	Serranus chionaraia	9
FC-INVEMAR	Serranus flaviventris	11
FC-INVEMAR	Sphoroides greeleyi	12
FC-INVEMAR	Sphyraena guachancho	11
FC-INVEMAR	Sphyraena picudilla	7
FC-INVEMAR	Sphyrna tiburo	9
FC-INVEMAR	Stellifer microps	11
FC-INVEMAR	Stellifer cervigoni	10
FC-INVEMAR	Stellifer chaoi	12
FC-INVEMAR	Stellifer colonensis	12
FC-INVEMAR	Stellifer venezuelae	9
FC-INVEMAR	Strongylura marina	12
FC-INVEMAR	Strongylura timucu	9
FC-INVEMAR	Syacium gunteri	7
FC-INVEMAR	Syacium micrurum	8
FC-INVEMAR	Syacium papillosum	10
FC-INVEMAR	Symphurus caribbeanus	9
FC-INVEMAR	Symphurus diomedianus	8
FC-INVEMAR	Symphurus marginatus	7
FC-INVEMAR	Symphurus plagusia	8
FC-INVEMAR	Synagrops bellus	11
FC-INVEMAR	Synagrops spinosus	7
FC-INVEMAR	Synodus foetens	8
FC-INVEMAR	Thalassophryne maculosa	12
FC-INVEMAR	Trachinocephalus myops	11
FC-INVEMAR	Trachinotus goodei	12
FC-INVEMAR	Trachinotus carolinus	6
FC-INVEMAR	Trachinotus falcatus	6
FC-INVEMAR	Trichopsetta caribbaea	6
FC-INVEMAR	Trinectes paulistanus	12
FC-INVEMAR	Umbrina broussonnetii	6
FC-INVEMAR	Umbrina coroides	11
FC-INVEMAR	Zalieutes elater	9
FC-INPA	Acaronia nassa	19
FC-INPA	Adontosternarchus balaenops	16
FC-INPA	Adontosternarchus clarkae	22
FC-INPA	Adontosternarchus devenanzii	20
FC-INPA	Adontosternarchus nebulosus	18
FC-INPA	Adontosternarchus sachsi	21
FC-INPA	Anadoras grypus	14
FC-INPA	Apteronotus albifrons	18
FC-INPA	Apteronotus bonapartii	15
FC-INPA	Astrodoras asterifrons	22
FC-INPA	Astyanax maculisquamis	18
FC-INPA	Auchenipterus britskii	20
FC-INPA	Brachyhypopomus beebei	18
FC-INPA	Brachyhypopomus brevirostris	18
FC-INPA	Brachyhypopomus pinnicaudatus	15
FC-INPA	Bryconops caudomaculatus	20
FC-INPA	Bryconops giacopinii	21
FC-INPA	Bryconops inpai	17
FC-INPA	Bunocephalus coracoideus	17
FC-INPA	Colomesus asellus	17
FC-INPA	Compsaraia compsus	22
FC-INPA	Copella nigrofasciata	17
FC-INPA	Creagrutus ignotus	21
FC-INPA	Curimatella alburna	20
FC-INPA	Curimatopsis evelynae	22
FC-INPA	Curimatopsis macrolepis	21
FC-INPA	Cynodon septenarius	14
FC-INPA	Cyphocharax mestomyllon	20
FC-INPA	Dianema urostriatum	19
FC-INPA	Distocyclus conirostris	20
FC-INPA	Distocyclus goajira	22
FC-INPA	Eigenmannia limbata	17
FC-INPA	Eigenmannia macrops	21
FC-INPA	Eigenmannia trilineata	14
FC-INPA	Gymnorhamphichthys bogardusi	21
FC-INPA	Gymnorhamphichthys hypostomus	16
FC-INPA	Gymnorhamphichthys rondoni	20
FC-INPA	Gymnorhamphichthys rosamariae	14
FC-INPA	Gymnotus anguillaris	14
FC-INPA	Gymnotus carapo	22
FC-INPA	Gymnotus cataniapo	22
FC-INPA	Gymnotus coropinae	15
FC-INPA	Gymnotus jonasi	18
FC-INPA	Gymnotus mamiraua	19
FC-INPA	Gymnotus pedanopterus	16
FC-INPA	Gymnotus stenoleucus	16
FC-INPA	Hemigrammus pretoensis	16
FC-INPA	Heros efasciatus	17
FC-INPA	Hyphessobrycon agulha	21
FC-INPA	Hyphessobrycon melazonatus	18
FC-INPA	Hypopygus lepturus	17
FC-INPA	Iguanodectes geisleri	19
FC-INPA	Iguanodectes polylepis	17
FC-INPA	Knodus savannensis	19
FC-INPA	Laemolyta taeniata	15
FC-INPA	Laetacara thayeri	17
FC-INPA	Lepidosiren paradoxa	17
FC-INPA	Magosternarchus duccis	16
FC-INPA	Magosternarchus raptor	15
FC-INPA	Mesonauta insignis	18
FC-INPA	Microsternarchus bilineatus	16
FC-INPA	Monocirrhus polyacanthus	15
FC-INPA	Orthosternarchus tamandua	18
FC-INPA	Parapteronotus hasemani	22
FC-INPA	Pariosternarchus amazonensis	15
FC-INPA	Pimelodella cristata	22
FC-INPA	Pimelodus blochii	21
FC-INPA	Porotergus gimbeli	15
FC-INPA	Potamorhina latior	14
FC-INPA	Potamorhina pristigaster	15
FC-INPA	Rhabdolichops caviceps	19
FC-INPA	Rhabdolichops electrogrammus	21
FC-INPA	Rhabdolichops lundbergi	15
FC-INPA	Rhamphichthys marmoratus	16
FC-INPA	Rineloricaria hasemani	18
FC-INPA	Scorpiodoras heckelii	15
FC-INPA	Serrasalmus compressus	22
FC-INPA	Serrasalmus maculatus	14
FC-INPA	Steatogenys duidae	19
FC-INPA	Steatogenys elegans	21
FC-INPA	Steatogenys ocellatus	17
FC-INPA	Sternarchella orthos	16
FC-INPA	Sternarchella schotti	18
FC-INPA	Sternarchella sima	19
FC-INPA	Sternarchella terminalis	20
FC-INPA	Sternarchogiton nattereri	21
FC-INPA	Sternarchogiton preto	17
FC-INPA	Sternarchorhamphus muelleri	16
FC-INPA	Sternarchorhynchus mormyrus	14
FC-INPA	Sternarchorhynchus oxyrhynchus	16
FC-INPA	Trachelyopterus galeatus	22
FLAVIA	Phyllostachys edulis	58
FLAVIA	Aesculus chinensis	63
FLAVIA	Berberis anhweiensis	58
FLAVIA	Cercis chinensis	72
FLAVIA	Indigofera tinctoria	72
FLAVIA	Acer Dalmatum	53
FLAVIA	Phoebe zhennan	60
FLAVIA	Kalopanax septemlobus	51
FLAVIA	Cinnamomum japonicum	51
FLAVIA	Koelreuteria paniculata	57
FLAVIA	Ilex macrocarpa	50
FLAVIA	Pittosporum tobira	61
FLAVIA	Chimonanthus praecox	51
FLAVIA	Cinnamomum camphora	61
FLAVIA	Viburnum awabuki	58
FLAVIA	Osmanthus fragrans	55
FLAVIA	Cedrus deodara	65
FLAVIA	Ginkgo biloba	57
FLAVIA	Lagerstroemia indica	57
FLAVIA	Nerium oleander	61
FLAVIA	Podocarpus macrophyllus	60
FLAVIA	Prunus yedoensis	50
FLAVIA	Ligustrum lucidum	52
FLAVIA	Tonna sinensis	58
FLAVIA	Prunus persica	50
FLAVIA	Manglietia fordiana	50
FLAVIA	Acer buergerianum	50
FLAVIA	Mahonia bealei	50
FLAVIA	Magnolia grandiﬂora	50
FLAVIA	Populus canadensis	58
FLAVIA	Liriodendron chinense	50
FLAVIA	Citrus reticulata	51
FC-MNCN	Abramis brama	8
FC-MNCN	Achondrostoma salmantinum	13
FC-MNCN	Ameiurus melas	6
FC-MNCN	Anaecypris hispanica	10
FC-MNCN	Antonogadus macrophthalmus	4
FC-MNCN	Arnoglossus imperialis	10
FC-MNCN	Arnoglossus laterna	7
FC-MNCN	Arnoglossus rueppelli	13
FC-MNCN	Arnoglossus thori	8
FC-MNCN	Atherina boyeri	9
FC-MNCN	Atherina hepsetus	8
FC-MNCN	Athezina presbytez	8
FC-MNCN	Aulopus filamentosus	9
FC-MNCN	Barbatula barbatula	13
FC-MNCN	Barbatula quignardi	13
FC-MNCN	Barbus bocagei	16
FC-MNCN	Barbus comizo	10
FC-MNCN	Barbus graellsii	11
FC-MNCN	Barbus guiraonis	12
FC-MNCN	Barbus haasi	15
FC-MNCN	Barbus meridionalis	10
FC-MNCN	Barbus microcephalus	11
FC-MNCN	Barbus sclateri	7
FC-MNCN	Barbus steindachneri	7
FC-MNCN	Beryx splendens	4
FC-MNCN	Bothus podas	18
FC-MNCN	Buglossidium luteum	4
FC-MNCN	Carassius auratus	20
FC-MNCN	Ceratoscopelus maderensis	9
FC-MNCN	Cheilopogon heterurus	5
FC-MNCN	Chelon labrosus	4
FC-MNCN	Chlorophthalmus agassizi	5
FC-MNCN	Ciliata mustela	7
FC-MNCN	Citharus linguatula	14
FC-MNCN	Cobitis calderoni	12
FC-MNCN	Cobitis marrocana	8
FC-MNCN	Cobitis paludica	10
FC-MNCN	Cobitis taenia	15
FC-MNCN	Cobitis vettonica	15
FC-MNCN	Coelorhynchus coelorhynchus	9
FC-MNCN	Cyprinus carpio	8
FC-MNCN	Engraulis encrasicolus	8
FC-MNCN	Ethmalosa fimbriata	11
FC-MNCN	Gadiculus argenteus	8
FC-MNCN	Gaidropsarus mediterraneus	4
FC-MNCN	Gobio apundanelus	9
FC-MNCN	Gobio lozanoi	12
FC-MNCN	Hoplostethus meditrraneus	7
FC-MNCN	Iberochondrostoma lemmingii	9
FC-MNCN	Iberochondrostoma oretanum	10
FC-MNCN	Lepidorhombus boscii	13
FC-MNCN	Liza aurata	8
FC-MNCN	Liza ramada	5
FC-MNCN	Liza saliens	5
FC-MNCN	Merluccius merluccius	8
FC-MNCN	Microchirus ocellatus	4
FC-MNCN	Microchirus variegatus	5
FC-MNCN	Micromesistius poutassou	7
FC-MNCN	Mora moro	4
FC-MNCN	Mugil cephalus	6
FC-MNCN	Nezumia sclerorhynchus	12
FC-MNCN	Oedalechilus labeo	11
FC-MNCN	Oncorhynchus mykiss	17
FC-MNCN	Parachondrostoma arrigonis	9
FC-MNCN	Parachondrostoma miegii	21
FC-MNCN	Parachondrostoma turiense	20
FC-MNCN	Parachondrostoma willkommii	13
FC-MNCN	Phoxinus bigerri	11
FC-MNCN	Phoxinus phoxinus	13
FC-MNCN	Phycis blennoides	7
FC-MNCN	Pomatomus saltator	8
FC-MNCN	Psetta maxima	9
FC-MNCN	Pseudochondrostoma duriense	11
FC-MNCN	Pseudochondrostoma polylepis	10
FC-MNCN	Rutilus rutilus	4
FC-MNCN	Salmo trutta	9
FC-MNCN	Sardina pilchardus	17
FC-MNCN	Sardinella aurita	7
FC-MNCN	Sardinella maderensis	14
FC-MNCN	Scardinius erythrophthalmus	10
FC-MNCN	Solea minuta	4
FC-MNCN	Solea vulgaris	7
FC-MNCN	Sprattus sprattus	21
FC-MNCN	Squalius alburnoides	12
FC-MNCN	Squalius carolitertii	11
FC-MNCN	Squalius castellanus	4
FC-MNCN	Squalius cephalus	7
FC-MNCN	Squalius laietanus	14
FC-MNCN	Squalius malacitanus	10
FC-MNCN	Squalius palaciosi	6
FC-MNCN	Squalius pyrenaicus	12
FC-MNCN	Squalius valentinus	13
FC-MNCN	Synodus saurus	4
FC-MNCN	Tinca tinca	7
FC-MNCN	Trisopterus luscus	9
FC-MNCN	Trisopterus minutus	15
FC-MNCN	Xenodermichthys copei	18
FC-MNCN	Zeus faber	4
		11198
